# Supplementary material for: Graphislactone A, a Fungal Antioxidant Metabolite, Reduces Lipogenesis and Protects against Diet-Induced Hepatic Steatosis in Mice
Source: Int J Mol Sci. 2024 Jan 16;25(2):1096. doi: 10.3390/ijms25021096 (PMC10816634; doi:10.3390/ijms25021096)
Supplement: Supplementary file 1 [file ijms-25-01096-s001.zip]

Archive with 5 entries (5 files):
- Supplememtary Table S1.xlsx
- Supplementary Figure_final.pptx
- Supplementary Table S2.xlsx
- Supplementary Table S3.xlsx
- Supplementary Table S4-R1 (1).pdf
