# Supplementary material for: Graphislactone A, a Fungal Antioxidant Metabolite, Reduces Lipogenesis and Protects against Diet-Induced Hepatic Steatosis in Mice
Source: Int J Mol Sci. 2024 Jan 16;25(2):1096. doi: 10.3390/ijms25021096 (PMC10816634; doi:10.3390/ijms25021096)
Supplement: Supplementary file 1 [file ijms-25-01096-s001.zip › Supplememtary Table S1.xlsx]

## Sheet: gsea_report_for_na_pos_16151966
Supplementary Table S1. Enriched hallmark gene sets in vehicle-treated 3T3-L1 cells from GSEA
NAME	SIZE	ES	NES	NOM p-val	FDR q-val	FWER p-val
HALLMARK_TNFA_SIGNALING_VIA_NFKB	172	0.366978	1.43386	0.0202429	0.245397	0.292
HALLMARK_UV_RESPONSE_DN	137	0.367711	1.4265	0.00740741	0.130942	0.308
HALLMARK_P53_PATHWAY	184	0.337645	1.33466	0.0125	0.172379	0.531
HALLMARK_WNT_BETA_CATENIN_SIGNALING	31	0.460117	1.3107	0.128535	0.155187	0.598
HALLMARK_MYOGENESIS	139	0.339177	1.29028	0.0537634	0.143583	0.664
HALLMARK_EPITHELIAL_MESENCHYMAL_TRANSITION	165	0.31013	1.20551	0.117424	0.21873	0.858
HALLMARK_ANGIOGENESIS	29	0.350638	0.976959	0.498728	0.717031	1
HALLMARK_REACTIVE_OXYGEN_SPECIES_PATHWAY	44	0.304315	0.940045	0.540816	0.743786	1
HALLMARK_APICAL_JUNCTION	140	0.240062	0.916016	0.667808	0.725517	1
HALLMARK_UNFOLDED_PROTEIN_RESPONSE	111	0.152505	0.568688	1	0.995455	1
