# Supplementary material for: Graphislactone A, a Fungal Antioxidant Metabolite, Reduces Lipogenesis and Protects against Diet-Induced Hepatic Steatosis in Mice
Source: Int J Mol Sci. 2024 Jan 16;25(2):1096. doi: 10.3390/ijms25021096 (PMC10816634; doi:10.3390/ijms25021096)
Supplement: Supplementary file 1 [file ijms-25-01096-s001.zip › Supplementary Table S2.xlsx]

## Sheet: gsea_report_for_na_neg_16151966
Supplementary Table S2. Enriched hallmark gene sets in GPA-treated 3T3-L1 cells from GSEA
NAME	SIZE	ES	NES	NOM p-val	FDR q-val	FWER p-val
HALLMARK_INTERFERON_ALPHA_RESPONSE	87	-0.852664	-2.74031	0	0	0
HALLMARK_INTERFERON_GAMMA_RESPONSE	166	-0.759138	-2.60706	0	0	0
HALLMARK_E2F_TARGETS	200	-0.606569	-2.12347	0	0	0
HALLMARK_G2M_CHECKPOINT	194	-0.600499	-2.09959	0	0	0
HALLMARK_ALLOGRAFT_REJECTION	112	-0.591308	-1.963	0	2.1052631E-4	0.001
HALLMARK_IL6_JAK_STAT3_SIGNALING	64	-0.615953	-1.86143	0	5.7199027E-4	0.003
HALLMARK_MTORC1_SIGNALING	195	-0.531272	-1.85745	0	4.902774E-4	0.003
HALLMARK_IL2_STAT5_SIGNALING	149	-0.516288	-1.76386	0	0.00219745	0.016
HALLMARK_CHOLESTEROL_HOMEOSTASIS	67	-0.578924	-1.7555	0.00151286	0.00218136	0.018
HALLMARK_ADIPOGENESIS	194	-0.497896	-1.74522	0	0.00196322	0.018
HALLMARK_MITOTIC_SPINDLE	194	-0.486485	-1.71219	0	0.00330009	0.032
HALLMARK_FATTY_ACID_METABOLISM	135	-0.457008	-1.5454	0.00404313	0.0254029	0.237
HALLMARK_INFLAMMATORY_RESPONSE	121	-0.465882	-1.54244	0.00824176	0.024139	0.242
HALLMARK_MYC_TARGETS_V2	56	-0.502913	-1.51169	0.0138462	0.0310291	0.329
HALLMARK_OXIDATIVE_PHOSPHORYLATION	197	-0.425898	-1.49317	0.00268097	0.0354158	0.382
HALLMARK_SPERMATOGENESIS	69	-0.487482	-1.48673	0.0327613	0.0356307	0.404
HALLMARK_KRAS_SIGNALING_UP	136	-0.420456	-1.41809	0.0216802	0.0674357	0.636
HALLMARK_KRAS_SIGNALING_DN	85	-0.438293	-1.40322	0.0412371	0.0737831	0.696
HALLMARK_GLYCOLYSIS	170	-0.407447	-1.4012	0.0218281	0.0714573	0.702
HALLMARK_ESTROGEN_RESPONSE_LATE	142	-0.411188	-1.39522	0.0261708	0.0716752	0.717
HALLMARK_COMPLEMENT	138	-0.398443	-1.35092	0.047043	0.0998813	0.847
HALLMARK_MYC_TARGETS_V1	200	-0.376333	-1.32541	0.0265604	0.118097	0.902
HALLMARK_PEROXISOME	86	-0.410784	-1.31874	0.0684524	0.120193	0.915
HALLMARK_HEDGEHOG_SIGNALING	28	-0.468247	-1.19999	0.222615	0.265168	0.997
HALLMARK_APOPTOSIS	138	-0.344347	-1.16024	0.183731	0.327453	0.999
HALLMARK_HEME_METABOLISM	152	-0.335525	-1.15114	0.193461	0.332912	0.999
HALLMARK_XENOBIOTIC_METABOLISM	146	-0.33568	-1.13986	0.233838	0.34282	0.999
HALLMARK_COAGULATION	92	-0.345006	-1.09748	0.28821	0.413709	1
HALLMARK_HYPOXIA	169	-0.301157	-1.03624	0.374512	0.541533	1
HALLMARK_BILE_ACID_METABOLISM	77	-0.334553	-1.03576	0.394856	0.524634	1
HALLMARK_ESTROGEN_RESPONSE_EARLY	146	-0.286958	-0.976881	0.520805	0.65301	1
HALLMARK_PANCREAS_BETA_CELLS	15	-0.390509	-0.903511	0.587074	0.817231	1
HALLMARK_ANDROGEN_RESPONSE	85	-0.286119	-0.901913	0.636905	0.797097	1
HALLMARK_NOTCH_SIGNALING	29	-0.338164	-0.893097	0.621312	0.794068	1
HALLMARK_PI3K_AKT_MTOR_SIGNALING	90	-0.266703	-0.846148	0.735795	0.879456	1
HALLMARK_PROTEIN_SECRETION	91	-0.254419	-0.816816	0.804185	0.91405	1
HALLMARK_APICAL_SURFACE	28	-0.305314	-0.806306	0.724541	0.90779	1
HALLMARK_UV_RESPONSE_UP	128	-0.233609	-0.786748	0.886686	0.917439	1
HALLMARK_TGF_BETA_SIGNALING	49	-0.253951	-0.747883	0.879747	0.943648	1
HALLMARK_DNA_REPAIR	144	-0.193307	-0.662138	0.994688	0.97815	1
