# Supplementary material for: Graphislactone A, a Fungal Antioxidant Metabolite, Reduces Lipogenesis and Protects against Diet-Induced Hepatic Steatosis in Mice
Source: Int J Mol Sci. 2024 Jan 16;25(2):1096. doi: 10.3390/ijms25021096 (PMC10816634; doi:10.3390/ijms25021096)
Supplement: Supplementary file 1 [file ijms-25-01096-s001.zip › Supplementary Table S3.xlsx]

## Sheet: 268_graphislactonA_Adipogenesis
Supplementary Table S3. Expression of genes in an adipogenesis gene set from RNA sequencing of GPA-treated 3T3-L1 cells
	DW_FPKM	GPA_FPKM
Angptl4	5.44047	6.05059
Bcl6	2.49902	2.82437
Stom	5.89301	6.23382
Gpat4	4.49578	4.78009
Apoe	2.48977	2.69585
Cat	6.77834	6.99601
Elmod3	2.51105	2.68023
Acaa2	5.07856	5.25943
Reep5	6.3698	6.53475
Ubc	8.73831	8.89705
Lama4	5.31132	5.45888
Araf	5.12024	5.26591
Riok3	4.29739	4.43772
Dhrs7	4.88013	5.01385
C3	9.46957	9.59195
Pemt	1.59277	1.66491
Cdkn2c	5.65153	5.73202
Angpt1	5.16937	5.24712
Por	6.02134	6.09519
Aplp2	8.10219	8.17212
Bckdha	4.75834	4.81951
Arl4a	1.9926	2.03885
Pgm1	3.75135	3.80412
Ech1	5.91764	5.9721
Atl2	3.77569	3.82541
Fah	4.92705	4.96243
Lifr	4.06293	4.09548
Ndufb7	6.28155	6.31539
Ptcd3	4.05409	4.08459
Lpcat3	5.22568	5.25529
Sowahc	2.45763	2.48157
Hadh	5.85697	5.88172
Cd302	6.59409	6.61521
Cmpk1	5.36085	5.37935
Phldb1	3.70581	3.71865
Dhrs7b	3.63857	3.65121
Uck1	5.12827	5.14041
Itsn1	4.3621	4.37397
Map4k3	4.63892	4.65059
Ppp1r15b	4.37573	4.38637
Cavin2	5.27079	5.28102
Sult1a1	4.70508	4.71432
Chuk	4.15893	4.16546
Dnajb9	4.41021	4.41675
Elovl6	3.67122	3.67612
Ppm1b	3.94329	3.94776
Col4a1	9.1711	9.17375
Aldh2	5.81979	5.81869
Rtn3	6.42957	6.42795
Agpat3	4.24498	4.24107
Esrra	4.3422	4.33722
Slc1a5	5.17123	5.16418
Retsat	4.46285	4.45096
Ubqln1	4.84124	4.82522
Sparcl1	5.86569	5.84439
Uqcrc1	6.44517	6.42285
Acads	5.25348	5.22935
Gpx4	8.49122	8.466
Preb	3.90117	3.87756
Rnf11	5.44435	5.41816
Grpel1	4.43865	4.41246
Nkiras1	1.84419	1.8241
Sspn	3.56254	3.53572
Sod1	8.58328	8.5503
Omd	1.26767	1.24663
Sqor	4.80885	4.77214
Cavin1	7.15661	7.11797
Tank	4.94146	4.90122
Acox1	5.01072	4.96932
Gphn	3.04465	3.00689
Rreb1	2.71555	2.6783
Nmt1	4.80113	4.75807
Ucp2	5.75509	5.70752
Fzd4	2.74963	2.70845
Qdpr	5.45428	5.40673
Etfb	6.68722	6.63703
Dram2	3.61441	3.56597
Ifngr1	4.7837	4.73227
Hspb8	5.72871	5.67293
Ywhag	7.08102	7.02425
Mdh2	7.7213	7.66069
Lpl	9.61952	9.55384
Mtch2	6.06974	6.00298
Sdhc	6.63889	6.5702
Plin2	6.77887	6.70952
Jagn1	4.85245	4.78359
Coq9	5.40168	5.33139
Coq5	4.38537	4.31636
Ccng2	5.06858	4.99719
Suclg1	6.06502	5.99095
Idh1	7.32033	7.24407
Bcl2l13	3.2236	3.15303
Cs	6.16653	6.08572
Vegfb	5.6973	5.61689
Rab34	6.1282	6.04505
Cyc1	6.32583	6.24207
Acadm	5.9138	5.82838
Sdhb	6.18832	6.10218
Coq3	2.91187	2.83438
Uqcr11	7.03103	6.94121
Slc27a1	3.38381	3.3017
Cox6a1	8.08928	7.99832
Mccc1	4.40238	4.31526
Cox7b	7.166	7.07361
Idh3g	5.80484	5.70971
Ndufa5	6.00966	5.91313
Adcy6	4.98551	4.89055
Gbe1	3.13545	3.04849
Acadl	6.24662	6.14725
Ak2	5.53428	5.43303
Gadd45a	4.90743	4.80454
Esyt1	4.20644	4.10473
Pim3	4.14275	4.04106
Lipe	5.25906	5.15283
Pex14	4.59769	4.49181
Crat	5.22199	5.11031
Me1	4.86242	4.74776
Mrpl15	3.60831	3.49724
Aco2	6.56932	6.44852
Uqcrq	5.88758	5.76735
Miga2	3.51011	3.3968
Slc19a1	2.89053	2.78242
Prdx3	5.94119	5.81592
Abcb8	3.56592	3.44923
Ghitm	7.10452	6.97649
Uqcr10	7.19366	7.06493
Dhcr7	3.91994	3.79852
Decr1	4.87013	4.74346
Cd151	5.4807	5.35205
Hibch	4.61786	4.48936
Retn	6.14736	6.0122
Ndufs3	6.55196	6.41276
Samm50	4.27302	4.13876
Gpd2	3.22545	3.09796
Abca1	3.89247	3.7588
Cox8a	8.5746	8.42897
Stat5a	3.7928	3.6533
Dbt	2.91824	2.78695
Pdcd4	6.53284	6.38024
G3bp2	5.71558	5.54736
Rmdn3	4.29322	4.12873
Cpt2	4.56388	4.39671
Taldo1	6.27051	6.09693
Dld	6.22654	6.05277
Tkt	5.66839	5.4935
Baz2a	3.22943	3.06855
Tob1	4.88144	4.70375
Pfkfb3	2.80488	2.64825
Dlat	4.31834	4.14364
Sorbs1	3.47633	3.30403
Immt	5.75463	5.56696
Atp1b3	5.59225	5.40489
Dgat1	4.88586	4.6975
Echs1	5.38976	5.19105
Slc25a10	4.70649	4.50705
Slc25a1	7.04056	6.82461
Scp2	5.72308	5.50949
Gpam	3.87323	3.6702
Acly	5.63009	5.40853
Ephx2	5.5422	5.3129
Reep6	2.47779	2.2863
Ddt	4.81417	4.58145
Pfkl	5.2157	4.97644
Idh3a	5.33997	5.09742
Slc5a6	3.39249	3.16371
Ndufab1	6.24748	5.99408
Mgst3	6.16627	5.90898
Fabp4	10.1059	9.84409
Mylk	2.95602	2.72872
Aldoa	9.14499	8.88026
Phyh	3.21512	2.93461
Orm1	5.12097	4.80542
Pparg	5.44822	5.12689
Enpp2	7.15844	6.82756
Itga7	1.66424	1.43839
Tst	2.77454	2.48604
Mgll	1.29793	1.09752
Cd36	6.9848	6.63115
Adig	3.89907	3.55496
Dnajc15	4.50955	4.10963
Scarb1	3.7304	3.31266
Adipor2	5.11133	4.65806
Cyp4b1	1.12889	0.88362
Chchd10	0.952641	0.723158
Adipoq	8.79079	8.25721
Ltc4s	2.95522	2.48156
Col15a1	1.92194	1.47451
Nabp1	5.12141	4.46554
Mrap	3.85467	3.22242
Lep	0.258592	0.164141
Cmbl	1.67908	0.809184
Sncg	2.74915	1.5628
